# Supplementary material for: Comprehensive characterization of SLC41A3 identifies it as an immune-related prognostic biomarker and therapeutic target in hepatocellular carcinoma
Source: Front Immunol. 2026 Jun 3;17:1861310. doi: 10.3389/fimmu.2026.1861310 (PMC13272485; doi:10.3389/fimmu.2026.1861310)
Supplement: Supplementary file 8 [file DataSheet1.zip]

Archive with 5 entries (4 files):
- WB/Hep3B-SCL41A3.jpg
- WB/Hep3B-b-actin.jpg
- WB/Huh7-SLC41A3.jpg
- WB/Huh7-b-actin.jpg
- WB/
